# Supplementary material for: Fabricating Natural Polymeric Encapsules for Pest Control Uploaded with 1,8-Cineole Extracted from Eucalypt Ecotypes’ Leaves Using Innovative Microwave Tool
Source: Polymers (Basel). 2025 Apr 26;17(9):1182. doi: 10.3390/polym17091182 (PMC12073210; doi:10.3390/polym17091182)
Supplement: Supplementary file 1 [file polymers-17-01182-s001.zip]

Archive with 1 entries (1 files):
- polymers-3611300-supplementary.pdf
